# Supplementary material for: Highly Efficient Photocatalytic Hydrogen Evolution over Mo-Doped ZnIn2S4 with Sulfur Vacancies
Source: Nanomaterials (Basel). 2022 Nov 11;12(22):3980. doi: 10.3390/nano12223980 (PMC9695826; doi:10.3390/nano12223980)
Supplement: Supplementary file 1 [file nanomaterials-12-03980-s001.zip]

Archive with 1 entries (1 files):
- nanomaterials-2001210-supplementary.pdf
